# Supplementary material for: Characterization of the Subgingival Cultivable Microbiota in Patients with Different Stages of Periodontitis in Spain and Colombia. A Cross-Sectional Study
Source: Microorganisms. 2021 Sep 12;9(9):1940. doi: 10.3390/microorganisms9091940 (PMC8469102; doi:10.3390/microorganisms9091940)
Supplement: Supplementary file 1 [file microorganisms-09-01940-s001.zip]

Archive with 2 entries (1 files):
- microorganisms-1338112-supplementary/
- microorganisms-1338112-supplementary/microorganisms-1338112-supplementary.pdf
